# Supplementary material for: Experiences of shared decision-making in community rehabilitation: a focused ethnography
Source: BMC Health Serv Res. 2020 Apr 19;20:329. doi: 10.1186/s12913-020-05223-4 (PMC7168887; doi:10.1186/s12913-020-05223-4)
Supplement: Supplementary file 2 — Additional file 2. [file 12913_2020_5223_MOESM2_ESM.zip]

Archive with 2 entries (2 files):
- ThePatient SUPPL 1 qual SDM in comm rehab 092319R2.docx
- ThePatient SUPPL 2 qual SDM in comm rehab 092319R2.docx
